# Supplementary material for: Smoking, Comorbidities, and Low Sun Exposure Are Associated with Clinical and Radiological Outcomes in Patients with Multiple Sclerosis—A Four-Year Observational Cohort Study
Source: J Clin Med. 2026 Jun 1;15(11):4270. doi: 10.3390/jcm15114270 (PMC13257719; doi:10.3390/jcm15114270)
Supplement: Supplementary file 1 [file jcm-15-04270-s001.zip]

Archive with 1 entries (1 files):
- jcm-4325764-supplementary.pdf
